# Supplementary material for: Characterization and Genome Structure of Virulent Phage EspM4VN to Control Enterobacter sp. M4 Isolated From Plant Soft Rot
Source: Front Microbiol. 2020 Jun 3;11:885. doi: 10.3389/fmicb.2020.00885 (PMC7283392; doi:10.3389/fmicb.2020.00885)
Supplement: TABLE S3 — MS/MS results for phage proteins identified in Figure 8. [file Table_3.xlsx]

## Sheet: Sheet1
		Supplementary Table S3 MS/MS results for phage proteins identified in Fig. 8.
		Band	Gene name	Peptide count	Protein score	Ion Score	miss cleavage	± da	Start	End	Modification	Peptide sequence
		1	gene 105	35	2305	25.13	0	0.002	1081	1089		FNTGDNVFR
						23.91	0	0.0006	989	998		DVTTYTYTDK
						41.19	0	0.0018	1069	1080		GVFAVPQNETIK
						32.9	0	0.0021	425	437		DLVVTGDMGTVTK
						43.17	1	0.0034	830	841	Deamidated (NQ)	NGIAADPFKDFR
						43.14	0	0.0027	329	341		FVAVMKPGISYVR
						73.97	0	0.0024	157	172		VGYGVAATVGGSIVAR
						70.49	1	0.0029	344	357		RIENLGEELVTIDK
						94.18	0	0.0038	249	263		FGYDEEVADFVELAK
						59.84	0	0.0045	726	741		IDAVYLADNGVFNVAR
						22.57	0	0.0039	1020	1034		TNINFEATGLRPFTR
						70.14	0	0.0037	476	491		TLAPTGTIDINYTVLR
						32.06	0	0.0013	966	980		VWEPHGAGGVWWGYR
						40.94	0	0.0029	742	759		GVSSNNLASPAIPDNGMR
						91.72	0	0.0024	610	627		NASGADVTSNFTLDGGQR
						73.15	0	0.0009	37	51		ELNQMQTIFQDQLEK
						101.07	0	-0.0003	396	414		FLNASSVTQATALLISAER
						58.04	0	0.0044	59	78	2 Oxidation (M)	DGSMVIPGGLTITNTAVSMK
						77.41	0	0.0035	842	860		LIDDLSSDWMGSIDTDNGR
						43.76	0	0.0031	289	306		TYETNGDYNVSTHQIDLR
						64.92	0	0.0009	920	936		LNPTTDYWFENYYVAPR
						102.31	0	0.0007	360	380		DTDVLNNNPVAVATGNYLVSK
						71.2	0	0.0039	760	778	Oxidation (M)	LYELMIPPYTANIDDIQIR
						64.25	0	0.0062	999	1018	Oxidation (M)	TTTTLTGEQIVETQVIPYMR
						65.97	0	0.0024	269	288	Oxidation (M)	IQSMVTQSTYNILEDTMAQR
						43.84	1	0.0081	358	380		ARDTDVLNNNPVAVATGNYLVSK
						40.91	0	-0.0009	79	101		FTLAGGSEFTDLEGISELYVLGK
						86.96	0	0.0035	182	204	Oxidation (M)	GMFLDVEAATLIVDNASNSTSHR
						28.93	0	0.0039	1043	1068		DVSPYCTPNGGALGGALNTDANGNIK
						86.5	0	-0.0002	897	919		QDYATTTINVNPYAVFNWEGFLK
						100.41	0	0.0013	209	233		VTETIVTEDDDESLFSNAQGTPNSK
						75.63	0	0.0026	579	604		TVTEVTETVTFTTAASVPLANHDGYK
						113.88	0	0.0025	699	725	Oxidation (M)	ITSGASDTDMVRPNTAIVLDAEYYLPR
						101.74	0	-0.0004	495	524		ITLNAAGAGSISAPLGYSFSPEFSLYSAAK
						139	0	0.0026	797	827	Oxidation (M)	ISNVEYYTSLSQLESSAMTQQVFDPITGNPR
		2	gene 101	34	2215	27.31	0	0.0004	521	527		TILDYVK
						36.66	0	0.0014	600	609		VELDGVEATR
						56.45	0	0.0027	824	832		LDNLNMDIR
						64.14	0	0.0038	510	520		SILIYGDGIGK
						52.32	0	0.0021	305	315		GLGFTYDSDTK
						51.43	0	0.0033	459	469		ITFTDNTTALK
						63.51	0	0.0038	499	509		IILDPTTLPYK
						89.36	0	0.0024	995	1007		VSNQVLSAASPLK
						55.44	0	0.0069	789	800		LGSVVMNDCSIR
						40.57	0	0.0023	171	184		GWIVTAGVGLGQGR
						65.03	0	0.0034	118	130		VGDSVTVCDLYGK
						44.06	0	0.0023	843	854		TVYTFMPITMAR
						60.14	0	0.0019	470	483	Deamidated (NQ)	EFLLSSENVVNGVK
						70.46	0	0.0026	484	498		YVYIPTGHYGFGGPK
						41.97	0	0.0065	82	97		WEALPHASTATLTEGR
						112.87	0	0.0011	1008	1024		ILTGNLYGNLSMVLSGR
						73.51	0	0.0057	855	872	Deamidated (NQ)	DNNTLVINGGDYLTGSGK
						84.05	0	0.0037	353	370		SANVPVSQVILTSDTITK
						65.01	0	0.0026	441	458		GVADYVGTPLYDGNDQTR
						60.39	0	0.0009	528	547		EDNTGTGNTEQGDNALELIR
						101.51	0	0.0014	98	117		GYLVDNSTNVSTVVFPSPTR
						101.03	0	0.0001	873	893		MNDNTGVASNALFISQVATGR
						86.51	0	0.0021	614	633	Oxidation (M)	CISIDGISDSSPAVTDLFMR
						86.56	0	0.0007	663	685	Deamidated (NQ)	NGTLGVTATGYGLTFSQYCSNIK
						69.15	0	0.0022	894	916	Oxidation (M)	VISDNACYDMQDMVLFGTTGGGR
						55.42	0	0.0026	971	994	Deamidated (NQ)	VGFGDCNVVADYAFGDLDNGVTFK
						69.54	0	-0.0014	801	823	Oxidation (M)	YLPGVTQNFYGYNGLNCMASELR
						70.24	0	0.0014	59	81		YNADSDEFEGFYENGGWLPLGGGGIR
						60.75	1	0.0074	521	547		TILDYVKEDNTGTGNTEQGDNALELIR
						56.87	0	0.0034	1075	1103		AIPLTTTTDLAVTEFYLGEITGYDSYTPK
						63.13	0	0.0068	189	218		TIFTETVTADTAQVTLTSQPSIVDVYVDGK
						53.96	0	-0.0014	316	345		IISLADELDAGDEVVVVINGDPTLYNQIDR
						53.9	1	0.0031	189	219		TIFTETVTADTAQVTLTSQPSIVDVYVDGKR
						71.35	0	0.0084	385	430	Oxidation (M)	MWSLPSGIPTGASIVSVSGSNLTYAPGNVVVSLKPVVGSGTDTDLK
		3	gene 104	23	1558	46.75	0	0.0013	251	260	Oxidation (M)	TMSLLGLEAR
						56.68	0	0.0024	840	848		TLDEWYSYR
						68.61	0	0.0021	734	744		VTLLLTIENAR
						47.72	0	-0.0001	558	568	Oxidation (M)	DITYTYMGGPR
						73.07	0	0.0045	112	123		NELVSDGANLYR
						34.6	0	0.0019	169	181		NDITFTTGGVVNK
						53.46	0	0.0024	405	418		GGEFILEAPLSGGR
						65.32	0	0.0012	231	243		AWYAPSSTLDNTK
						71.5	0	0.0016	745	759		SSLSLNLLALPAGSK
						51.62	0	0.0027	271	283		VTGYAQLDLSQCR
						89.81	0	0.0029	786	802		NTVTGTNFGGSPAGSDK
						74.53	0	0.0017	578	592		GDYGQSWEGVIDVSR
						77.54	0	0.0027	284	300		IYIDPNSDDTVSGGGGK
						68.4	0	-0.0004	131	151		TVSAGTSVGASGGVGSSAWVR
						94.64	0	0.0003	93	109		GEFVNLVENFTTGFTLK
						54.6	0	0.0025	803	823		AYYYQNHITTVNAVAVGTVAK
						60.74	0	0.0045	786	802		CIIGNLVLGNANSAGEYYLER
						98.99	0	0.0015	669	692		YPETYLVDNFVVEGVGNNFSFDPR
						75.86	0	-0.0022	597	624		YGAAAPSGQGCSIVYCEGAYNGAIDLTR
						55.84	0	-0.0031	355	385	Oxidation (M)	QPQNTYIQASDLFVMDGGTTGLHPDTPALFK
						127.03	0	0.0063	55	92		SYALPSNLPAGATITSLTDGILVHNTGTVDLGALAVLR
						79.52	0	-0.0031	301	338		VFLIEDPDTQVLTGQSFATSNIGQVAHVQLSGAAFSNK
						31	0	-0.0001	531	555		CTLMPVLVGGNYQGGISLTGGGLLK
		3	gene 103	41	2834	33.29	0	0.0006	320	328		TTGGAAWIR
						64.76	0	0.0018	200	209		TVIYDVVAEK
						34.82	0	0.0019	161	170		QPNISPLFDR
						40.71	0	0.0021	443	453		NVAFYGLPAQR
						59.91	0	0.0003	82	93		ILSPEDYADGIR
						80.29	0	0.001	632	645		DSVSSLALTGPNSR
						72.59	0	0.0023	607	619		LSTPYFMVCSGER
						49.34	0	0.0033	68	81		TLEPEDVVYCLFDK
						81.49	0	0.0023	303	319		AVLDGSSYTDNSGTIIK
						111.5	0	0.0027	823	838	Oxidation (M)	GNVNYTMTAGVPVEFR
						106.88	0	0.0022	329	346		VNDVVSVTDFGAVSDFNR
						81.64	0	0.001	802	822		VSVIANTAGAVINTTGNVYPK
						26.63	0	-0.0023	347	366		DTNVGTDNTTAFQAAIDYCK
						50.05	1	0.0013	801	822		RVSVIANTAGAVINTTGNVYPK
						98.8	0	-0.0014	178	199		STNLADTAVILSTDIGTPLDDK
						26.44	1	0.0004	251	274		LKEELAEFDGESLVGVCPTVAILR
						80.97	0	0.001	97	123		FQAVGTETSFTPDFTTYGVQTLYIDGK
						107.67	1	-0.0001	178	209		STNLADTAVILSTDIGTPLDDKTVIYDVVAEK
						98.9	0	-0.0042	210	250		IYGLPTLPSNAYINTVSNGQLTYSPGNVTVDLVAIPDSAVK
		4	gene 114	24	1924	57.52	0	-0.0024	296	304		SDGANAYFK
						52.27	0	0.0012	449	457		SIELAGIYK
						52.49	0	0.0028	379	388		DTVSFVSPLR
						64.07	0	0.0012	398	406	Oxidation (M)	EMDDVVAWR
						42.62	0	0.0002	473	482	Oxidation (M)	MAWSASSDER
						29.07	1	-0.0007	378	388		KDTVSFVSPLR
						62.64	0	0.0136	174	186	Deamidated (NQ)	ITNSSGAVGQVER
						21.48	1	-0.0016	396	406	Oxidation (M)	GREMDDVVAWR
						48.99	0	0.0022	435	448		WIPACGGTAGVWAR
						85.38	0	0.0027	538	549		YYLGENNDEFTR
						94.32	0	0.0022	562	575	Oxidation (M)	QLTNMGAIYDGTVK
						107.62	0	0.0026	523	537	Oxidation (M)	GLFIMAEQNIAAIAK
						127.26	0	0.0038	247	263		VDIGPQTAIAVSVEASK
						82.02	0	0.0037	2	17		ATTSFSVAPSVQWTER
						94.75	0	0.0048	110	126		LDFESASPSASITWTGR
						115.8	0	0.005	18	36		DATLQTSPSVVVQGATVGK
						116.18	0	0.0054	264	283		GITIGNVVTTVGTSGSIIEK
						38.85	0	0.0064	152	170		NNFAYAPQAGEYHIVVLDK
						56.5	0	-0.0022	412	428	Oxidation (M)	DSSYFFMDDNWAYVYDK
						97.55	0	0	488	507		NQINSIVTFSTEGIVLYGDK
						89.09	0	0.0054	37	57		FQWGEVELPVLVTGGETGLVK
						65.03	1	0.0015	412	432	Oxidation (M)	DSSYFFMDDNWAYVYDKYNDK
						102.11	0	0.0032	127	151		YPGSLGNDVAVNICDAASFSTWEFR
						112.91	0	-0.0013	308	339		DVINDTSNWVYVFTDTLAAGVTELEGGVDDYDVNR
						107.49	0	-0.007	340	377		VAAIEVLNNAEAYAAKPVFAYCEELIEQQAIIDLSTER
		4	gene 116	19	1245	39.07	0	0.0009	381	389	Oxidation (M)	LYEALMIPK
						76.11	0	0.0032	296	306		AFYLDVGTLGK
						59.04	0	0.0022	426	435		YSGFFLELLR
						59.61	0	0.0032	459	468		FEFTSDSFIR
						30.86	0	0.0054	426	435		NITDQTDWNEK
						34.61	1	-0.0026	197	209		ELRDGVEVISNVK
						42.29	0	0.0003	210	220		LQYYYNPNYNR
						62.77	0	0.0013	548	563		FRPNVIPAPIQPGGEE
						54.83	0	0.0006	138	152		EVLELMDFDNTAYQK
						99.56	0	0.0034	2	21	2 Deamidated (NQ)	AFGNGAFGNGFFGLFGTGGK
						48.71	1	0.0017	22	38		IEAPVDTDKLVTNQEEK
						62.53	0	0.0017	79	94	Oxidation (M)	QVVEEYQSMAQQPEIR
						52	0	0.002	333	350	Oxidation (M)	VAGNTHLMGIAEDYWLPR
						93.09	1	0.0022	524	547		DGKYPEVQADESGGFGGGEVSPLK
						133.07	0	0.001	480	501	Oxidation (M)	MSALGQIEPYIGTLFSIDYAQR
						112.82	0	0.0026	392	414		LQEEGSINIGGSNLAEITQEELR
						73.6	0	0.0063	352	378	Oxidation (M)	EGQNATEISNVGGGDQLGQMDHVVYFR
						39.49	1	0.0072	351	378	Oxidation (M)	REGQNATEISNVGGGDQLGQMDHVVYFR
						71	1	0.002	95	120		KAVDIIVNDVVTCEEDETPVTINLEK
		4	gene 102	17	1064	58.3	0	0.0007	224	232		FTGAVEFLR
						39.24	0	0.0018	392	402		VDNVTIEMEVK
						33.09	0	0.0173	306	317	Deamidated (NQ)	NIIATYSNIDNR
						107.75	0	0.0013	469	482		FQGTNSNISVFNVK
						73.37	0	0.0053	486	503		AVFVGLDNVTDLTVNWER
						61.1	0	0.0033	248	266		YHPDVVAGGYGVLLEGCTR
						101.47	0	0.0014	549	569		NCTVTPASVAGLVVLPEITGR
						78.4	0	0.0007	575	595		FYNGSGTLVPLSSSIVSADIR
						51.05	0	-0.0013	24	45		AANVAESAVIFSSETTVNLDSK
						38.21	0	0.0037	120	142		RPDGYGGSFASVLANGQDVQVNK
						68.78	0	0.0024	365	391		IIQYDDNAIYGISGGVDNTPATVIGLR
						80.06	0	0.0025	143	172	Oxidation (M)	DVNLTSPILPGDYQVIQGAGGSVTMTSIAR
						38.32	0	-0.0731	330	359	Oxidation (M)	CMIDGFDINGSNGGIGLNADNGAIQDFQIR
						84.37	0	-0.0008	69	100	Oxidation (M)	IISVSGSNLTYTGPVTVPLVSYTGSADEMVAR
						62.49	0	0.0019	507	539		IVNNNGTITTTDSNSLISSVTTTGTGEITVVFK
						28.15	1	0.0026	110	142	Deamidated (NQ)	ISDDLNAIDRRPDGYGGSFASVLANGQDVQVNK
						59.83	0	0	431	468	Oxidation (M)	SHGSSNPILVPVGAMNLVFDGISDFVTAGSATGAALIR
		4	gene 98	12	660	27.45	0	0.0002	13	19		TFEFLLK
						24.68	0	-0.0011	505	514		DVSGVLNMYK
						65.2	0	0.0011	577	587		IGTVAVLPEVR
						55.41	0	0.0013	30	43		DYNFEGSGLSAIIR
						77.75	0	0.0002	72	89		SNVGLAAGFLSYTPDNYK
						64.38	0	0.0047	487	504		ISGFKPLPAEVDFTYYIR
						87.24	0	-0.001	127	146		SYNFTVDTPVSATLVDGSYK
						22.51	1	-0.0049	24	43		ADPTFKDYNFEGSGLSAIIR
						98.54	0	-0.0008	299	322		LAPLAYQAEGAAVAEMDYAVLTER
						45.53	0	-0.0004	90	115		AAFLYANVTVTPYDASTAPDTIVIDR
						48.14	1	0.0073	90	116		AAFLYANVTVTPYDASTAPDTIVIDRR
						42.79	0	-0.0046	332	363		AYGGDTLSPPDSGYVYIAVIPTTGETLSDAEK
		5	gene 182	28	1636	34.8	0	-0.0012	155	161		GYVWLVR
						32.74	0	0.0005	323	330		ALVNAFYK
						37.82	0	-0.0002	99	107		QFLATPLGK
						29.23	0	0.0003	215	224	Deamidated (NQ)	SNGIFSSVVK
						22.1	0	-0.0003	366	375		EDDPVVLTVK
						78.24	0	0.0009	404	414		LTAIVQTAIDR
						46.92	0	0.0018	108	118		TIDGYAVNFSK
						48.55	0	0.0013	51	61		IQFYTPQGLGK
						36.42	0	0.0015	446	455		DLDWQIYASR
						21.44	0	0.0009	175	185	Oxidation (M)	MQGITWDDPDK
						61.77	0	0.0012	426	438		TGVDLATYAGSIR
						72.76	0	0.0003	253	264		TQTIAQVTVFNK
						31.59	1	-0.0011	425	438		KTGVDLATYAGSIR
						34.59	1	-0.0027	444	455		GRDLDWQIYASR
						76.59	0	0.003	487	499		ANQYLQTLYQDAK
						71.8	0	0.0002	336	352		GVSSSTMASGSVSFGAK
						52.31	0	0.0027	502	515		GYNPTEPNLMTLAR
						95.91	0	0.0001	141	154	Oxidation (M)	LNVMDLTYAPVPDR
						84.78	0	0.0014	456	469		DGQTLNVDWDITFR
						58.83	0	-0.0001	33	47		NAGDVFFTFIDEDEK
						30.31	1	0.0065	32	47		KNAGDVFFTFIDEDEK
						93.92	0	0.0007	225	243	Oxidation (M)	VVGANDVTLSSNDLAIMVK
						73.45	1	0.0031	33	50		NAGDVFFTFIDEDEKEYR
						78.01	0	-0.001	295	320		IVAYVEFGVGAVAPVQTTAAELTTDR
						92.62	0	0.0017	186	214	Oxidation (M)	VGDVPVQSNAPDVGASSNNPDWNISVMAK
						87.51	1	-0.0041	295	322		IVAYVEFGVGAVAPVQTTAAELTTDRWR
						73.15	0	0.0089	516	545	Oxidation (M)	AQQSDEWAASNGESAYSEYEQSLGGNMQIK
						77.39	1	-0.0015	175	214	2 Oxidation (M)	MQGITWDDPDKVGDVPVQSNAPDVGASSNNPDWNISVMAK
		6	gene 121	20	1846	41.61	0	-0.0003	239	246	Oxidation (M)	TMNFSAVR
						42.88	0	0.0006	382	391		TQGETTFSPR
						48.68	0	0.002	65	74	Oxidation (M)	WQPVLIDMAK
						54.45	0	0.0052	195	205		GLYADYSHELR
						28.16	0	-0.001	105	117		QGIADGSNTQQSR
						117.38	0	0.0043	250	265	Deamidated (NQ)	FGANGVVDISTDISGR
						65.85	1	0.0033	249	265	Deamidated (NQ)	KFGANGVVDISTDISGR
						131.7	0	0.0042	325	343	Deamidated (NQ)	LAIDPTGQTFAGVLSNGMR
						95.45	0	0.0129	344	360		VYIDPYAVAEYITLAYK
						100.9	0	0.0063	161	179		GMPTTDAELLGTTTNPWAR
						87.39	0	0.0013	273	290		YMTFMLEVEANGIGVDTR
						64.03	1	0.0031	273	291	2 Oxidation (M)	YMTFMLEVEANGIGVDTRR
						111.36	0	0.0009	361	381		GATALDAGIFFAPYVPLEMYR
						108.32	0	0.0043	76	102		LAPINIAMDFFGVQPLSGPDGQIFALR
						124.03	0	0.0062	297	324	Oxidation (M)	VLCSPNVASALAMSGMLDYAPALQENTK
						106.53	1	0.0021	75	102	Oxidation (M)	RLAPINIAMDFFGVQPLSGPDGQIFALR
						93.76	0	-0.0246	206	234	Oxidation (M)	QDMMAIHGEDVDSILSDVMVTEIQAEMNR
						99.86	0	-0.0013	398	432		YGICANPFVQIPANQDPQVYVTADGIAQDSNPYFR
						164.31	0	0.0028	119	160	Oxidation (M)	ELFMQEADSGYSGDGTVQAGDPSGFTQAEIEGSGAGVTTIGK
						159	1	0.003	118	160	Oxidation (M)	KELFMQEADSGYSGDGTVQAGDPSGFTQAEIEGSGAGVTTIGK
		7	gene 100	4	194	35.82	0	0.0006	364	379		STSGTVSFAGSVVSSK
						54.62	0	0.0006	175	189		YDTTAFVTSIFNDTR
						47.44	0	0.0027	99	118	Oxidation (M)	LSITDEPTVATDGVNLSMLR
						56.15	0	0.0014	2	23		ADFLSQYTGQQIDAILGSVDDK
		8	gene 121	11	807	111.33	0	0.0022	250	265	Deamidated (NQ)	FGANGVVDISTDISGR
						30.7	0	0.0072	325	343	Deamidated (NQ); Oxidation (M)	LAIDPTGQTFAGVLSNGMR
						58.09	0	-0.0003	344	360		VYIDPYAVAEYITLAYK
						70.14	0	0.0006	161	179	Oxidation (M)	GMPTTDAELLGTTTNPWAR
						50.53	0	0.0038	273	290	2 Oxidation (M)	YMTFMLEVEANGIGVDTR
						91.14	0	0.0005	361	381	Oxidation (M)	GATALDAGIFFAPYVPLEMYR
						114.75	0	0.0006	76	102		LAPINIAMDFFGVQPLSGPDGQIFALR
						30.13	0	0.0108	297	324	2 Oxidation (M)	VLCSPNVASALAMSGMLDYAPALQENTK
						44.39	0	0.0022	398	432		YGICANPFVQIPANQDPQVYVTADGIAQDSNPYFR
						131.1	0	0.0046	119	160	Oxidation (M)	ELFMQEADSGYSGDGTVQAGDPSGFTQAEIEGSGAGVTTIGK
						74.42	1	0.0064	118	160	Oxidation (M)	KELFMQEADSGYSGDGTVQAGDPSGFTQAEIEGSGAGVTTIGK
		9	gene 56	4	339	59.73	0	0.0051	2	14		PTITVLVAPEVVR
						100.6	0	0.0027	35	49		TSLNQDPDEILTECK
						123.54	0	0.0045	50	67		GLDALLTQSNLQADGVTK
						55.59	1	0.0019	35	67		TSLNQDPDEILTECKGLDALLTQSNLQADGVTK
		9	gene 26	3	201	29.72	0	-0.0028	40	57		DIEGLLLPYSVQEGETPR
						76.26	1	0.0053	38	57		IKDIEGLLLPYSVQEGETPR
						95.17	0	0.0013	162	184		NIQVLDPDYVSSFVNQLEQELAK
		10	gene 92	9	710	52.45	0	-0.0001	68	80		FHAFPVDSILPVK
						76.11	0	0.0014	81	94		VNIIGTWSGSTSNR
						67.88	0	0.0014	48	62		TPHPSSVTGLAPFFK
						127.07	0	0.0029	95	110		TMLLDFVGSTGNQLSK
						58.14	0	0.0034	2	17	Oxidation (M)	AILPSPYLGNMLQTHR
						70.89	0	-0.0017	113	132		DSSLPPPDVLSFITFFSVDK
						103.32	0	0.0017	24	47		FSGLTAALPAGATGVDLLTLLDGK
						80.59	1	0.0003	111	132		SRDSSLPPPDVLSFITFFSVDK
						73.43	0	0.0018	145	172	Oxidation (M)	LNSYGGDFTINEIILIAEQVVPLYMNTI
		10	gene 115	9	700	39.58	0	0.0011	43	50		ELPFPGDR
						47.03	0	0.0015	144	151		YFQAISDR
						67.09	0	0.0012	86	95		ASANADDYFR
						102.34	0	0.003	96	110		DVIMELLDANDNVTK
						85.65	0	0.0061	1	16		VTVNFPAFVAGSDTIR
						99.93	0	0.0025	96	110	Oxidation (M)	DVIMELLDANDNVTK
						84.06	0	-0.0052	17	42		DVSLLAVTTNTPTGQLGEILVPWGGR
						134.05	1	0.0009	86	110	Oxidation (M)	ASANADDYFRDVIMELLDANDNVTK
						40.23	1	0.0041	1	42		VTVNFPAFVAGSDTIRDVSLLAVTTNTPTGQLGEILVPWGGR
		10	gene 134	4	226	84.47	0	0.0012	21	31		LSIGDLTLVSR
						44.33	0	0.0005	150	160	Oxidation (M)	FQQMVPQLATK
						35.6	1	0.0033	8	20		NENPNFAASDKWR
						61.94	0	0.003	32	62		NIHDFSIPGLYSEGIDGPSPGDVLVSIPSER
		10	gene 160	2	76	49.64	0	0.001	18	27		IPVGNLGLSR
						26.43	0	0.0021	122	131	Oxidation (M)	VDMPALEFVK
